# Supplementary material for: The effect of a breastfeeding support programme on breastfeeding duration and exclusivity: a quasi-experiment
Source: BMC Public Health. 2019 Jul 24;19:993. doi: 10.1186/s12889-019-7331-y (PMC6657127; doi:10.1186/s12889-019-7331-y)
Supplement: Supplementary file 2 — Data file BSP anonymized data. (CSV 151 kb) [file 12889_2019_7331_MOESM2_ESM.csv]

ppnumber	gestationalageunder37w	gestationalage	interventie	WEERWERKNAxWKN	interventienm	wekenBV	groepnummer	V4	V5	V6	V9	V12	V13	V14	V15	V16	V17	V18	kennisv1	kennisv2	kennisv3	kennisv4	kennisv5	kennisv6	kennisv7	kennisv8	kennisv9	kennisv10	kennisv11	kennisv12	kennisv13	kennisv14	kennisv15	kennisv16	kennisv17	kennisv18	V37	V38	intentieBV	hoewrschlkBV	aanrdnBVvk	aanrdnBVhsarts	aanrdnBVpartner	aanrdnBVmoeder	aanrdnBVschmdr	aanrdnBVovfam	aanrdnBVvrdnnn	aanrdnBVcoll	aanrdnBVcursusl
1	0		controle	10			2				0	1	1	1	1	1	1	1	1	1	1	3	2	1	3	1	1	2	1	2	1	1	1	1	1	2	1	1	1	1
2	0	39,2857142857143	controle	12	controle	3	2				0	1	1	1	1	4	1	1	3	2	1	2	2	3	2	1	1	2	1	2	2	1	3	1	1	2	1	1	5	3	1			1		1	1	1
3	0		controle				2				0	1	1	1	1	2	1	1	2	1	1	2	2	1	1	3	2	2	1	2	1	1	1	3	3	2	1	1	5	5
4	0	37,8571428571429	bbp	10	bbp	28	1				0	1	1	1	1		1	1	2	1	1	2	2	1	1	1	2	2	1	2	1	1	1	1	3	2	1	1	5	5	1	1	1	1					1
5	0	41,1428571428571	bbp	12	bbp	28	1				0	1	1	1	1	4	1	1	2	2	1	2	2	1	1	1	1	2	1	2	1	1	1	1	1	2	1	1	5	5			1				1
6	0		bbp	19	bbp		1				0	1	1	1	1		1	1	2	3	1	2	2	1	1	1	3	2	1	2	1	1	1	1	1	2	1	1	5	5
7	0	38	controle	18	controle	28	2				0	1	1	1	1	5	1	1	2	1	1	2	2	1	1	1	1	2	1	2	1	1	1	1	1	2	1	1	5	5
8	0		controle		controle	28	2				0	1	1	1	1		1	1	2	1	1	2	2	1	1	1	2	2	1	2	1	1	1	1	1	2	1	1	5	5
9	0	39,8571428571429	controle	12	controle	17	2				0	1	1	1	1		1	1	1	1	1	2	2	3	1	1	1	2	1	2	1	1	1	1	3	2	1	1	5	5
10	0		bbp				1				0	1	1	1	1	2	1	1	2	1	1	2	2	1	1	1	1	2	1	2	1	1	1	1	3	2	1	1	5	5	1			1
11	0	41,2857142857143	controle	15	controle	28	2				0	1	1	1	1		1	1	2	1	1	2	2	1	1	1	1	2	1	2	1	1	1	1	1	2	1	1	5	5			1	1		1	1	1
12	0		controle	16			2				0	1	1	1	1		1	1	2	1	1	2	2	1	1	1	1	2	1	2	1	1	1	1	1	2	1	1	5	5	1			1					1
13	0	40,7142857142857	bbp		bbp	28	1				0	1	1	1	1	4	1	1	2	1	1	2	2	3	3	1	3	2	1	2	3	1	1	1	3	3	1	1	5	4	1
14	0	39,5714285714286	controle	14	controle	28	2				0	1	1	1	1		1	1	2	1	1	2	2	1	1	1	1	2	1	2	1	1	1	1	1	2	1	1	5	5	1		1			1	1	1
15	0	41,1428571428571	bbp	10	bbp	28	1				0	1	1	1	1		1	1	2	1	1	2	2	1	1	1	1	2	1	2	1	1	1	1	3	2	1	1	5	5	1		1				1
16	0	42	controle	12	controle	28	2				0	1	1	1	1		1	1	2	1	1	2	2	1	1	1	2	2	1	2	1	1	1	1	1	2	1	1	5	5			1	1
17	0	40,4285714285714	controle	24	controle	28	2				0	1	1	1	1	2	1	1	2	2	1	2	2	1	2	1	1	2	1	2	1	1	1	1	1	2	1	1	5	5						1
18	0	41,4285714285714	controle		controle	28	2				0	1	1	1	1		1	1	2	1	1	2	2	1	1	1	1	2	1	2	1	1	1	1	1	2	1	1	5	5
19	0	41,8571428571429	controle		controle	28	2				0	1	1	1	1	4	1	1	2	1	1	2	2	1	1	1	2	2	1	2	1	1	1	1	3	2	1	1	5	5	1
20	0	41,2857142857143	controle	18	controle	28	2				0	1	1	1	1		1	1	2	1	1	2	2	1	2	1	1	2	1	2	2	1	1	1	1	2	1	1	5	5
21	0	39,1428571428571	controle	28	controle	8	2				0	1	1	1	1	5	1	1	3	1	1	2	2	1	1	1	3	2	1	2	1	1	1	1	3	2	1	1	5	5
22	0	39,2857142857143	controle		controle	28	2				0	1	1	1	1	3	1	1	1	1	2	3	3	1	2	1	2	2	1	2	2	1	1	3	3	2	1	1	4	5
23	0	41,7142857142857	controle	14	controle	25	2				0	1	1	1	1		1	1	2	1	1	3	2	1	1	1	3	2	1	2	1	1	1	3	1	2	1	1	5	4	1		1	1		1	1		1
24	0		bbp	12			1				0	1	1	1	1	3	1	1	2	1	1	1	2	1	1	1	3	2	1	2	3	1	1	1	1	2	1	1	5	3
25	0		bbp	28			1				0	1	1	1	1		1	1	2	1	1	2	2	1	1	1	1	2	1	2	1	1	1	1	1	2	1	1	5	5
26	0	39,5714285714286	controle		controle	16	2				0	1	1	1	1		1	1	1	1	1	1	1	1	1	1	1	2	1	2	1	1	3	1	1	1	1	1	5	5	1		1	1			1
27	0	39,5714285714286	controle	14	controle	28	2				0	1	1	1	1		1	1	2	1	1	2	2	1	1	1	2	2	1	2	1	1	1	1	1	2	1	1	5	5
28	0		controle	12			2				0	1	1	1	1		1	1	1	1	1	3	2	1	1	1	2	2	3	2	1	1	1	2	2	2	1	1	5	5	1	1		1
29	0	41	controle	12	controle	28	2				0	1	1	1	1		1	1	3	1	1	2	2	2	3	1	1	2	1	2	1	1	1	3	3	2	1	1	5	5				1			1	1
30	0	40	bbp	12	bbp	28	1				0	1	1	1	1		1	1	3	2	2	3	2	2	1	1	3	2	3	2	2	2	2	2	2	2	1	1	5	5
31	0	40,7142857142857	bbp	12	bbp	28	1				0	1	1	1	1		1	1	2	1	1	2	2	1	1	1	3	2	1	2	1	1	1	1	3	2	1	1	5	5	1						1
32	0	42	controle		controle	28	2				0	1	1	1	1		1	1	3	1	1	2	2	1	1	1	3	2	2	2	1	1	1	1	1	2	1	1	5	5				1		1
33	0	40,1428571428571	bbp	12	bbp	28	1				0	1	1	1	1		1	1	2	1	1	2	2	1	1	1	1	2	1	2	1	1	1	1	2	2	1	1	5	5
34	0	39,8571428571429	controle	25	controle	28	2				0	1	1	1	1		1	1	2	1	1	2	2	1	2	1	1	2	1	2	2	1	1	3	1	2	1	1	5	5
35	0		bbp				1				0	1	1	1	1	1	1	1	2	1	1	2	2	1	2	1	2	2	1	2	1	1	1	1	1	2	1	1	5	5
36	0	38,7142857142857	controle		controle	28	2				0	1	1	1	1		1	1	2	1	1	2	2	1	1	1	2	2	1	2	2	1	1	3	3	2	1	1	5	5	1		1	1
37	0	38,7142857142857	controle	12	controle	28	2				0	1	1	1	1		1	1	3	3	1	2	2	1	3	1	1	2	1	2	2	1	1	3	3	3	1	1	5	5	1			1					1
38	0	40	bbp	11	bbp	28	1				0	1	1	1	1		1	1	1	3	1	2	2	2	1	1	3	2	2	2	2	1	1	1	3	2	1	1	5	5			1	1		1			1
39	0	39,5714285714286	bbp	12	bbp	28	1				0	1	1	1	1		1	1	2	1	1	2	2	1	1	1	1	2	1	2	1	1	1	1	1	2	1	1	5	5	1		1	1	1		1	1
40	0	41	bbp		bbp	1	1				0	1	1	1	1		1	1	1	2	1	2	2	1	1	1	1	2	1	2	1	1	1	1	1	2	1	1	5	4
41	0	40,7142857142857	controle	10	controle	28	2				0	1	1	1	1		1	1	2	1	1	2	2	1	1	1	1	2	1	2	1	1	1	1	3	2	1	1	5	5	1			1		1
42	0	40,5714285714286	bbp	14	bbp	28	1				0	1	1	1	1		1	1	3	1	1	2	2	1	1	1	2	2	1	2	1	1	1	1	3	2	1	1	5	5	1		1	1	1		1
43	0	40,8571428571429	bbp	12	bbp	28	1				0	1	1	1	1		1	1	2	1	1	2	2	1	1	1	1	2	1	2	1	1	1	1	1	2	1	1	5	4			1
44	0		controle	14	controle	28	2				0	1	1	1	1		1	1	3	1	1	3	1	1	1	1	3	2	1	2	3	1	1	3	3	2	1	1	5	3	1								1
45	0	39,8571428571429	bbp	13	bbp	12	1				0	1	1	1	1		1	1	2	1	1	2	2	1	1	1	1	2	1	2	1	1	1	1	1	2	1	1	5	5							1		1
46	0	39	controle	12	controle	0	2				0	1	1	1	1		1	1	1	1	1	2	2	1	1	1	2	2	1	2	1	1	1	1	1	2	1	1	2	2									1
47	0		bbp	14			1				0	1	1	1	1		1	1	2	1	1	2	2	1	1	1	3	2	1	2	1	1	1	1	1	2	1	1	4	4	1
48	0	41,1428571428571	controle	12	controle	27	2				0	1	1	1	1		1	1	2	1	1	2	2	1	1	1	1	2	1	2	1	1	1	1	1	2	1	1	5	5
49	0		bbp	14	bbp		1				0	1	1	1	1	5	1	1	3	1	1	2	2	1	1	1	3	2	1	2	3	1	1	1	3	2	1	1	3	4	1		1		1
50	0	38,8571428571429	controle	10	controle	28	2				0	1	1	1	1		1	1	2	1	1	2	2	1	1	1	1	2	2	2	1	1	1	1	3	2	1	1	5	5
51	0	40,8571428571429	bbp	10	bbp	28	1				0	1	1	1	1		1	1	2	1	1	2	2	1	1	1	2	2	1	2	2	1	1	1	3	2	1	1	5	5			1	1					1
52	0		controle	10			2				0	1	1	1	1	1	1	1	3	1	1	2	2	2	1	1	1	3	1	2	1	1	1	3	3	2	1	1	3	3	1								1
53	0	39,1428571428571	controle		controle	28	2				0	1	1	1	1		1	1	2	1	1	2	2	1	1	1	2	2	1	2	1	1	1	1	3	2	1	1	5	4	1		1	1
54	0	38,2857142857143	bbp	12	bbp	3	1				0	1	1	1	1		1	1	2	2	1	3	2	2	1	1	2	2	2	2	1	1	3	3	1	2	1	1	3	4
55	0	39,4285714285714	bbp	15	bbp	28	1				0	1	1	1	1	4	1	1	2	1	1	2	2	1	1	1	2	2	1	2	1	1	1	1	3	2	1	1	5	4			1	1			1	1
56	0	39,1428571428571	bbp	16	bbp	28	1				0	1	1	1	1		1	1	2	2	1	2	2	1	1	1	3	2	3	2	1	1	1	1	1	2	1	1	5	3						1
57	0	37	bbp	15	bbp	2	1				0	1	1	1	1		1	1	2	1	1	2	2	1	2	1	1	2	1	2	1	1	1	1	3	2	1	1	5	4	1
58	0	42,1428571428571	bbp		bbp	28	1				0	1	1	1	1		1	1	2	1	1	2	2	1	1	1	1	2	1	2	1	1	1	1	1	2	1	1	5	5
59	0		bbp		bbp		1				0	1	1	1	1		1	1	3	1	1	3	3	1	1	3	2	2	1	2	1	1	1	3	1	2	1	1	4	4	1			1	1	1
60	0		bbp	15			1				0	1	1	1	1		1	1	2	2	1	3	2	1	1	1	1	2	1	2	1	1	1	1	2	2	1	1	5	5	1
61	0	40,2857142857143	bbp	14	bbp	9	1				0	1	1	1	1		1	1	2	1	1	2	2	1	1	1	3	2	1	2	3	1	1	3	1	2	1	1	5	4
62	0	38,7142857142857	bbp		bbp	28	1				0	1	1	1	1		1	1	2	2	1	3	2	1	1	1	3	2	1	2	1	1	3	3	3	2	1	1	5	5
63	0		controle				2				0	0	1	1	1	5	1	1	1	1	1	3	1	2	1	1	1	2	1	3	2	1	1	1	1	2	1	1	4	4				1
64	0	41,2857142857143	controle	16	controle	28	2				0	1	1	1	1	3	1	1	2	1	1	2	2	1	1	1	1	2	3	3	1	1	1	1	1	2	1	1	5	5
65	0	40,5714285714286	controle	16	controle	17	2				0	1	1	1	1		1	1	1	1	1	2	1	1	1	1	1	2	1	2	1	1	1	1	1	2	1	1	4	4
66	0	40,1428571428571	bbp	14	bbp	28	1				0	1	1	1	1		1	1	2	2	1	1	2	1	1	1	1	2	2	2	1	1	1	2	1	2	1	1	5	4
67	0	39,8571428571429	bbp	14	bbp	28	1				0	1	1	1	1		1	1	2	3	1	2	2	1	1	1	2	2	1	2	1	1	1	1	1	2	1	1	4	5			1	1		1	1
68	0	41,5714285714286	bbp	12	bbp	28	1				0	1	1	1	1		1	1	2	1	1	3	2	1	1	1	3	2	1	2	3	1	1	1	1	2	1	1	5	4
69	0	39,8571428571429	bbp	12	bbp	28	1				0	1	1	1	1		1	1	2	1	1	2	2	1	1	1	2	2	2	2	1	1	1	1	3	2	1	1	4	4
70	0	41	bbp	16	bbp	28	1				0	1	1	1	1		1	1	3	3	1	3	3	1	1	1	3	3	2	2	3	1	1	1	3	2	1	1	5	5
71	0	37,1428571428571	bbp		bbp	5	1				0	1	1	1	1	1	1	1	3	1	1	2	2	2	1	1	2	2	1	3	2	1	1	1	3	2	1	1	5	3
72	0	39,7142857142857	bbp	16	bbp	28	1				0	1	1	1	1		1	1	2	1	1	2	2	1	2	1	1	2	1	2	1	1	1	1	1	2	1	1	5	4							1	1	1
73	0	39,7142857142857	controle	12	controle	23	2				0	1	1	1	1		1	1	2	1	1	2	2	2	2	1	2	2	1	2	2	1	2	1	1	2	1	1	5	5
74	0	37,1428571428571	controle	10	controle	4	2				0	1	1	1	1	4	1	1	2	3	1	3	3	1	1	1	3	2	1	2	1	1	1	1	1	2	1	1	5	4	1		1			1			1
75	1	34,5714285714286	bbp	10	bbp	9	1				0	1	1	1	1		1	1	3	1	1	2	2	1	1	1	1	2	1	2	2	1	1	1	1	2	1	1	5	5				1
76	0	37,7142857142857	controle	11	controle	28	2				0	1	1	1	1	3	1	1	2	1	3	2	2	1	3	1	3	2	3	2	2	1	1	3	3	2	1	1	4	4	1								1
77	1	36,1428571428571	bbp	14	bbp	8	1				0	1	1	1	1		1	1	2	2	1	2	2	1	1	1	1	2	1	2	1	1	1	1	1	2	1	1	5	5
78	0	40,7142857142857	controle	10	controle	28	2				0	1	1	1	1		1	1	2	1	1	2	2	1	1	1	1	2	1	2	1	1	1	1	1	2	1	1	5	5
79	0		controle	16			2				0	1	1	1	1	5	1	1	1	1	1	1	2	2	1	1	3	2	3	2	1	1	3	1	3	2	1	1	5	4
80	0	40,2857142857143	bbp	10	bbp	28	1				0	1	1	1	1		1	1	2	3	1	2	2	1	1	1	3	2	1	2	1	1	1	1	1	2	1	1	5	3	1			1
81	0		bbp	16	bbp		1				0	1	1	1	1		1	1	3	3	1	3	1	1	2	1	1	2	1	2	2	1	1	1	3	2	1	1	3	3							1
82	0	40	controle	14	controle	28	2				0	1	1	1	1		1	1	2	1	1	2	2	1	1	1	1	2	1	2	1	1	1	2	3	2	1	1	4	4
83	0	40,7142857142857	controle	12	controle	26	2				0	1	1	1	1	3	1	1	2	3	1	3	2	2	3	1	3	2	2	2	1	1	1	1	3	3	1	1	5	5
84	0	40,4285714285714	controle	14	controle	28	2				0	1	1	1	1		1	1	2	1	1	2	2	1	1	1	3	2	1	2	2	1	1	1	1	2	1	1	5	5			1	1
85	0	41,4285714285714	controle		controle	23	2				0	1	1	1	1		1	1	3	1	1	2	2	1	1	1	3	2	1	2	3	1	1	1	3	3	1	1	5	5				1
86	0	38,7142857142857	bbp	16	bbp	28	1				0	1	1	1	1		1	1	1	1	1	2	1	1	1	1	2	2	1	2	2	1	1	2	1	1	1	1	5	5	1		1	1
87	0	40	bbp		bbp	28	1				0	1	1	1	1	5	1	1	2	1	1	3	2	1	1	1	3	2	1	2	1	1	1	1	1	2	1	1	5	5
88	0	39,1428571428571	bbp		bbp	1	1				0	1	1	1	1		1	1	3	1	1	2	3	2	1	1	3	2	1	2	1	1	1	1	3	2	1	1	4	4
89	0		controle	8			2				0	1	1	1	1		1	1	2	2	1	2	1	1	3	1	1	2	3	2	1	1	1	1	1	3	1	1	5	4
90	0	41,4285714285714	bbp	16	bbp	28	1				0	1	1	1	1		1	1	2	3	1	2	2	1	1	1	3	2	3	2	2	1	1	1	1	2	1	1	5	5				1
91	0	41,1428571428571	controle	10	controle	28	2				0	1	1	1	1		1	1	3	1	1	3	2	1	1	1	3	3	1	2	1	1	1	1	3	2	1	1	5	5				1
92	0	40,7142857142857	controle	11	controle	3	2				0	1	1	1	1		1	1	2	1	1	2	2	1	1	1	3	2	1	2	3	1	1	1	3	2	1	1	5	4	1								1
93	0		controle	14			2				0	1	1	1	1		1	1	3	1	1	2	2	1	1	1	1	2	1	2	1	1	1	1	3	2	1	1	1	2
94	0	41,4285714285714	bbp	26	bbp	3	1				0	1	1	1	1		1	1	2	3	1	2	2	1	1	1	3	2	1	2	1	1	1	1	1	2	1	1	5	3
95	0		controle	18	controle		2				0	1	1	1	1	4	1	1	1	1	1	3	1	1	3	1	1	2	1	2	1	1	1	3	3	2	1	1	5	5				1
96	0	40	controle	14	controle	13	2				0	1	1	1	1		1	1	3	2	1	2	2	1	1	1	3	2	3	2	3	1	2	3	1	2	1	1	4	3	1		1	1	1		1
97	0	39,4285714285714	controle	12	controle	2	2				0	1	1	1	1		1	1	2	1	1	2	3	1	1	1	2	2	3	2	3	1	1	1	3	2	1	1	4	3	1								1
98	1	35,7142857142857	bbp		bbp	28	1				0	1	1	1	1		1	1	3	3	1	3	3	3	3	1	3	2	3	2	3	1	1	3	3	2	1	1	3	3			1
99	0		controle	12			2				0	0	1	1	1		1	1	2	1	1	2	2	1	1	1	3	2	1	2	1	1	1	1	1	2	1	1	4	4	1			1
100	0	38,8571428571429	controle	36	controle	28	2				0	1	1	1	1	5	1	1	2	1	1	2	1	1	3	3	3	2	1	2	1	1	1	1	1	2	1	1	3	2					1	1	1
101	0	40,4285714285714	controle	16	controle	8	2				0	1	1	1	1		1	1	2	1	1	2	2	1	1	1	1	2	1	2	2	1	1	1	3	2	1	1	5	5
102	0	40	bbp		bbp	28	1				0	1	1	1	1		1	1	3	1	1	2	2	1	1	1	3	2	2	2	1	1	1	1	2	2	1	1	5	5
103	0		controle		controle		2				0	1	1	1	1	4	1	1	2	2	1	2	3	2	1	1	3	2	1	2	1	1	1	3	1	2	1	1	4	3
104	0	37,8571428571429	controle	10	controle	27	2				0	1	1	1	1		1	1	2	2	1	3	2	1	2	1	1	2	1	2	3	1	1	2	2	2	1	1	3	4
105	0	39,7142857142857	bbp	12	bbp	28	1				0	1	1	1	1		1	1	2	1	1	2	2	1	1	1	1	2	1	2	1	1	1	1	3	2	1	1	5	5
106	0	40,5714285714286	controle	26	controle	2	2				0	1	1	1	1	5	1	1	1	1	1	2	2	1	1	1	1	2	1	2	1	1	1	1	1	2	1	1	4	4	1								1
107	0	38,2857142857143	controle	12	controle	9	2				0	1	1	1	1	5	1	1	2	1	1	3	2	2	2	1	3	2	1	2	2	1	1	1	3	2	1	1	4	4			1	1	1				1
108	0	40,2857142857143	controle	10	controle	28	2				0	1	1	1	1		1	1	2	1	1	2	2	2	1	1	1	2	1	2	1	1	1	1	3	2	1	1	5	5	1						1
109	0	39,2857142857143	controle		controle	12	2				0	1	1	1	1		1	1	1	1	1	2	2	1	1	1	1	2	1	2	2	1	1	1	1	2	1	1	5	5
110	0	40,2857142857143	controle	16	controle	28	2				0	1	1	1	1	3	1	1	2	1	1	3	2	1	2	1	1	2	1	2	1	1	1	3	3	2	1	1	5	5				1
111	0	41,2857142857143	bbp	21	bbp	28	1				0	1	1	1	1	5	1	1	2	2	1	2	2	1	1	1	1	2	1	2	1	1	1	1	3	2	1	1	5	5									1
112	0	40,5714285714286	controle	12	controle	5	2				0	1	1	1	1	2	1	1	1	1	1	2	2	1	2	1	2	2	2	2	1	1	1	1	2	2	1	1	5	3
113	1	36,7142857142857	controle	12	controle	6	2				0	1	1	1	1		1	1	1	3	1	3	3	2	1	3	3	2	1	3	1	1	1	1	3	2	1	1	1	2	1						1
114	0	41,1428571428571	bbp	18	bbp	11	1				0	1	1	1	1		1	1	2	1	1	2	2	1	1	1	1	2	1	2	1	1	1	1	1	2	1	1	3	3
115	0	41	controle	12	controle	2	2				0	1	1	1	1		1	1	2	1	1	2	2	1	3	1	3	2	1	2	1	1	1	3	1	2	1	1	3	2
116	0		controle	10			2				0	1	1	1	1		1	1	2	3	1	3	2	1	2	1	3	2	3	2	3	1	1	2	1	2	1	1	5	5
117	0	41	bbp	16	bbp	28	1				0	1	1	1	1		1	1	2	2	1	3	3	1	3	1	3	2	2	2	3	1	3	1	3	2	1	1	5	5	1		1	1
118	0	41,4285714285714	bbp	14	bbp	28	1				0	1	1	1	1		1	1	2	2	1	2	2	1	1	1	2	2	1	2	1	1	1	2	1	2	1	1	5	3
119	0		controle	11	controle	7	2				0	1	1	1	1	5	1	1	2	1	1	2	3	2	2	1	1	2	1	2	1	1	1	3	3	2	1	1	5	5	1
120	0		bbp	10			1				0	1	1	1	1		1	1	2	1	1	2	2	1	1	1	3	2	1	2	2	1	1	3	1	2	1	1	5	4	1			1
121	0	40,7142857142857	controle	13	controle	1	2				0	1	1	1	1		1	1	1	2	1	2	2	2	1	1	1	2	1	2	1	1	1	1	1	2	1	1	5	5
122	0	39,2857142857143	bbp	13	bbp	28	1				0	1	1	1	1	2	1	1	3	1	1	2	2	2	1	1	3	2	1	2	2	1	1	2	1	2	1	1	4	5							1	1
123	0	38	bbp	12	bbp	28	1				0	1	1	1	1		1	1	2	1	1	2	2	1	1	1	1	2	3	2	1	1	1	1	3	2	1	1	5	5
124	0	38	bbp	11	bbp	28	1				0	1	1	1	1		1	1	3	1	1	2	3	1	1	1	3	2	3	2	3	1	1	3	2	1	1	1	5	4
125	0	41	bbp	13	bbp	28	1				0	1	1	1	1		1	1	2	1	1	2	2	2	1	1	1	2	1	2	1	1	1	1	3	2	1	1	5	4
126	0		bbp	12			1				0	1	1	1	1		1	1	3	3	1	3	1	3	3	3	3	3	1	2	1	1	1	1	3	3	1	1	3	2				1
127	0		controle	16			2				0	1	1	1	1		1	1	2	1	1	2	2	1	1	1	2	2	1	2	1	1	1	1	1	2	1	1	4	3
128	0	40,5714285714286	controle	8	controle	28	2				0	1	1	1	1		1	1	2	3	1	3	1	1	1	1	2	2	3	2	2	1	1	1	2	2	1	1	5	5	1		1	1	1			1
129	0		bbp	14			1				0	1	1	1	1	3	1	1	2	1	1	2	2	1	2	1	2	2	1	2	2	1	1	1	1	2	1	1	5	3
130	0	38	controle		controle	1	2				0	1	1	1	1	2	1	1	1	3	1	2	1	2	2	2	2	2	1	2	1	1	1	2	3	3	1	1	2	3	1			1
131	0	40,1428571428571	bbp	10	bbp	20	1				0	1	1	1	1	2	1	1	2	1	1	2	2	1	1	1	2	2	1	2	1	1	1	1	1	2	1	1	5	4	1		1
132	0		bbp	12	bbp		1				0	1	1	1	1		1	1	2	1	1	2	2	1	1	1	1	2	1	2	1	1	1	1	2	2	1	1	5	4	1		1	1
133	0	39,2857142857143	controle		controle	2	2				0	1	1	1	1	3	1	1	2	1	1	2	2	1	1	1	2	2	1	2	1	1	1	1	1	2	1	1	4	4	1			1			1
134	0	41,2857142857143	bbp	8	bbp	16	1				0	1	1	1	1	3	1	1	2	1	1	3	2	2	1	1	1	2	2	2	1	1	1	1	3	2	1	1	5	5			1		1
135	0	41,1428571428571	bbp	12	bbp	28	1				0	1	1	1	1		1	1	3	3	1	2	3	1	3	1	3	2	1	2	1	1	1	3	3	3	1	1	5	4	1
136	0		bbp				1				0	1	1	1	1	5	1	1	3	1	1	3	2	1	1	1	3	2	1	2	1	1	1	3	3	2	1	1	5	5
137	0		bbp	12	bbp	22	1				0	1	1	1	1	3	1	1	3	2	1	2	2	2	1	1	3	2	1	2	1	1	1	3	1	2	1	1	5	4
138	0	41	bbp	16	bbp	28	1				0	1	1	1	1		1	1	2	1	1	3	2	1	1	1	1	2	1	2	1	1	1	1	3	2	1	1	5	5
139	0	40,5714285714286	bbp	10	bbp	4	1				0	1	1	1	1	4	1	1	2	2	1	2	2	1	1	1	3	2	1	2	1	1	1	1	1	2	1	1	3	3
140	0	40,1428571428571	controle		controle	22	2				0	1	1	1	1	5	1	1	2	1	1	3	2	2	1	1	2	2	1	2	2	1	1	1	1	2	1	1	5	5
141	0	39,8571428571429	controle	13	controle	28	2				0	1	1	1	1		1	1	3	2	1	3	2	2	2	1	1	2	3	2	3	1	2	1	1	2	1	1	5	5	1					1	1
142	0		controle	13			2				0	1	1	1	1		1	1	1	2	1	2	2	1	3	1	2	2	2	2	2	1	1	2	1	2	1	1	4	4
143	0	41,2857142857143	bbp		bbp	28	1				0	1	1	1	1		1	1	2	1	1	2	2	1	1	1	1	2	1	2	1	1	1	1	3	2	1	1	5	5	1
144	0	40,4285714285714	controle	14	controle	27	2				0	1	1	1	1		1	1	2	3	1	3	2	2	2	1	3	2	2	2	1	1	2	2	3	2	1	1	5	5
145	0		controle	13			2				0	1	1	1	1		1	1	2	2	1	2	2	1	1	1	3	2	1	2	3	1	1	3	3	2	1	1	3	3
146	0		controle		controle	1	2				0	1	1	1	1	5	1	1	1	1	1	2	2	2	1	1	2	2	1	2	1	1	1	1	1	2	1	1	5	5				1
147	0	40,7142857142857	bbp	16	bbp	13	1				0	1	1	1	1		1	1	2	1	1	2	2	1	1	1	1	2	1	2	2	1	1	1	1	2	1	1	3	1
148	0	38,1428571428571	bbp	24	bbp	4	1				0	1	1	1	1		1	1	3	1	1	2	2	1	1	1	1	2	1	2	1	1	1	1	1	2	1	1	5	2	1		1
149	0	41,5714285714286	bbp	20	bbp	16	1				0	1	1	1	1		1	1	1	1	1	2	2	1	1	1	2	2	1	2	1	1	1	1	3	2	1	1	5	4	1			1	1		1	1
150	0		controle	7			2				0	0	1	1	1		1	1	2	1	1	3	2	2	1	1	2	2	1	2	2	1	1	1	3	2	1	1	5	2
151	1	35,4285714285714	bbp	12	bbp	26	1				0	1	1	1	1		1	1	3	1	1	3	3	3	3	1	3	2	3	2	3	1	3	3	1	3	1	1	4	4	1
152	0	37,5714285714286	controle	12	controle	3	2				0	1	1	1	1	4	1	1	3	1	1	3	2	1	1	1	2	2	2	2	3	1	1	3	3	2	1	1	4	2
153	0		controle	12			2				0	1	1	1	1		1	1	2	1	1	2	1	1	1	1	1	2	2	2	3	1	1	1	1	2	1	1	5	5	1		1		1		1
154	0	40	bbp	12	bbp	26	1				0	1	1	1	1		1	1	2	1	1	2	1	2	1	1	1	2	1	2	2	1	1	2	3	2	1	1	4	4				1			1	1
155	0		controle	16			2				0	1	1	1	1		1	1	2	1	2	3	2	2	1	1	2	2	1	2	2	1	1	2	1	2	1	1	5	3			1
156	0	40,8571428571429	bbp	12	bbp	7	1				0	1	1	1	1		1	1	3	2	1	2	2	2	1	1	3	2	1	2	2	1	3	3	3	2	1	1	1	1	1			1	1	1			1
157	0	39,5714285714286	bbp		bbp	27	1				0	1	1	1	1		1	1	1	1	1	2	2	1	1	1	3	2	1	2	1	1	1	1	1	2	1	1	5	2
158	0	37,4285714285714	bbp	20	bbp	28	1				0	1	1	1	1		1	1	3	3	1	3	1	2	1	1	3	2	1	2	2	1	1	1	3	2	1	1	4	4				1			1	1
159	0	85,2857142857143	controle		controle	27	2				0	1	1	1	1		1	1	1	1	1	2	2	1	2	1	1	2	1	2	2	1	1	1	1	2	1	1	5	5
160	0	40,8571428571429	bbp	10	bbp	28	1				0	1	1	1	1		1	1	2	2	1	2	2	1	1	1	1	2	1	2	2	1	1	1	3	2	1	1	5	5	1						1
161	0	41,4285714285714	controle	10	controle	8	2				0	1	1	1	1		1	1	2	1	1	2	2	1	1	1	2	2	2	2	1	1	1	3	1	2	1	1	3	3	1
162	0	42,7142857142857	bbp		bbp	1	1				0	1	1	1	1		1	1	2	2	1	2	2	1	1	1	2	2	1	2	1	1	1	1	1	1	1	1	5	4
163	0	39,2857142857143	controle	10	controle	28	2				0	1	1	1	1		1	1	1	3	1	3	2	3	1	1	3	2	1	2	3	1	1	1	1	2	1	1	5	5
164	0	39,7142857142857	bbp	12	bbp	20	1				0	1	1	1	1	3	1	1	2	1	1	2	2	1	1	1	2	2	1	2	3	1	1	1	1	2	1	1	5	5							1	1
165	0	40,5714285714286	controle		controle	25	2				0	1	1	1	1		1	1	2	2	1	2	2	2	1	1	3	2	1	2	1	1	1	1	1	2	1	1	4	3
166	0	40,8571428571429	controle	12	controle	4	2				0	1	1	1	1		1	1	2	3	1	2	2	1	1	1	3	2	1	2	1	1	1	1	3	2	1	1	1	1
167	0		bbp				1				0	1	1	1	1	5	1	1	2	1	1	2	2	1	3	1	3	2	1	2	1	1	1	1	3	2	1	1	4	4	1			1		1			1
168	0		controle	16			2				0	1	1	1	1		1	1	1	2	1	2	2	1	1	1	3	2	1	2	2	1	1	3	1	2	1	1	4	5			1
169	0	41,5714285714286	bbp	11	bbp	12	1				0	1	1	1	1	4	1	1	2	3	1	3	3	2	3	1	3	2	3	2	1	1	1	1	3	3	1	1	4	4
170	0	40,4285714285714	controle		controle	28	2				0	1	1	1	1		1	1	2	1	1	2	2	1	1	1	2	2	1	2	1	1	1	1	3	2	1	1	5	5
171	0	41,5714285714286	controle	10	controle	2	2				0	1	1	1	1	5	1	1	2	3	1	3	2	2	1	1	3	2	3	2	1	1	1	1	2	2	1	1	4	3
172	0	40,4285714285714	bbp	12	bbp	28	1				0	1	1	1	1		1	1	2	1	1	2	2	1	1	1	1	2	1	2	1	1	1	3	1	2	1	1	5	5				1
173	0	40,8571428571429	controle	13	controle	2	2				0	1	1	1	1	5	1	1	2	1	1	2	2	1	1	1	2	2	2	2	1	1	1	2	1	2	1	1	4	4			1	1
174	0		bbp	12			1				0	1	1	1	1	5	1	1	2	1	1	2	3	1	1	1	1	2	1	2	3	1	1	1	1	2	1	1	1	1	1
175	0	39,7142857142857	controle	24	controle	1	2				0	1	1	1	1	1	1	1	2	1	1	2	2	1	1	1	3	2	1	2	1	1	1	1	1	2	1	1	4	3
176	0	38,2857142857143	controle	10	controle	5	2				0	1	1	1	1		1	1	1	1	1	2	2	1	1	1	1	2	1	2	1	1	1	1	1	2	1	1	5	5
177	0	40,7142857142857	controle	12	controle	1	2				0	1	1	1	1	5	1	1	1	1	1	3	2	3	2	1	1	2	1	2	2	1	2	3	1	2	1	1	5	5
[truncated: 320 more columns]
